# Supplementary material for: Redesigning and validation of fertilizer use in maize for variable plant densities in central rift valley and Jimma in Ethiopia
Source: PLoS One. 2024 Jul 3;19(7):e0304004. doi: 10.1371/journal.pone.0304004 (PMC11221747; doi:10.1371/journal.pone.0304004)
Supplement: S1 File — DOY, T_max and T_min refer to day of the year, maximum temperature and minimum temperature. (CSV) [file pone.0304004.s001.csv]

Description
NASA/POWER CERES/MERRA2 Native Resolution Daily Data
Dates (month/day/year): 01/01/2017 through 12/31/2018
Location: 7.7447 and 38.6911 latitude and longitude for CRV and 7.7175 37.0194 Latitude and Longitude for Jimma
DOY= day of the year
Season: stands for 2017 and 2018 in which the experiment was conducted
T_min= minimum temperature (oC)
T_max= maximumtemperature ((oC)
Dataset creation date: 22/5/2019
Contact: keneni02@yahoo.com
Data citation: NASA power.org
Region	Season	DOY	T_min	T_max	Precipitation (mm/day)
CRV	2017	1	15.87	26.51	10.68
CRV	2017	2	14.51	25.42	12.69
CRV	2017	3	10.97	27.9	4.92
CRV	2017	4	14.92	27.54	1.63
CRV	2017	5	14.9	27.73	0.72
CRV	2017	6	15.3	27.51	0.98
CRV	2017	7	14.65	28.99	0.43
CRV	2017	8	14.15	26.43	1.87
CRV	2017	9	14.3	26.77	2.25
CRV	2017	10	16.83	23.62	38.78
CRV	2017	11	15.54	23.69	32.87
CRV	2017	12	15.37	23.02	52.11
CRV	2017	13	14.91	22.36	27.27
CRV	2017	14	15.45	21.86	21.75
CRV	2017	15	14.27	21.9	27.83
CRV	2017	16	14.93	24.33	4.94
CRV	2017	17	14.62	23.62	2.37
CRV	2017	18	14.46	24.15	4.14
CRV	2017	19	15.06	25.05	1.51
CRV	2017	20	13.62	25.04	2.09
CRV	2017	21	15.6	24.01	5.75
CRV	2017	22	14.26	24.58	9.07
CRV	2017	23	14.32	25.49	0.22
CRV	2017	24	14.96	23.83	0.59
CRV	2017	25	15.58	19.82	3.62
CRV	2017	26	14.24	21.94	2.99
CRV	2017	27	13.24	22.45	2.09
CRV	2017	28	13.31	23.01	4.34
CRV	2017	29	15.43	23.19	9.77
CRV	2017	30	13.71	24.44	0.1
CRV	2017	31	13.2	22.76	0.45
CRV	2017	32	13.42	23.67	0.59
CRV	2017	33	13.44	24.12	1.15
CRV	2017	34	13.38	24.07	2.76
CRV	2017	35	13.94	23.92	6.14
CRV	2017	36	13.47	23.64	2.43
CRV	2017	37	13.19	24.08	2.17
CRV	2017	38	14.38	24.05	2.62
CRV	2017	39	13.8	23.69	2.93
CRV	2017	40	13.81	23.19	2.42
CRV	2017	41	14.66	23.51	3.38
CRV	2017	42	14.87	22.62	8.51
CRV	2017	43	13.87	25.3	1.96
CRV	2017	44	13.55	25.05	5.04
CRV	2017	45	14.44	22.98	5.1
CRV	2017	46	14.21	22.25	8.57
CRV	2017	47	13.57	22.59	3.66
CRV	2017	48	12.79	23.76	0.65
CRV	2017	49	12.62	25.12	0.82
CRV	2017	50	14.58	24.37	1.38
CRV	2017	51	13.68	24.3	1.4
CRV	2017	52	12.3	23.87	1.3
CRV	2017	53	13.05	21.73	5.12
CRV	2017	54	13.92	22.36	5.49
CRV	2017	55	13.59	20.48	9.94
CRV	2017	56	13.9	21.89	3.11
CRV	2017	57	14.04	22.06	3.16
CRV	2017	58	13.6	22.07	3.15
CRV	2017	59	14.23	21.72	3.08
CRV	2017	60	14.45	20.05	4.93
CRV	2017	61	13.42	22.19	6.51
CRV	2017	62	14.12	22.26	4.25
CRV	2017	63	13.38	22.17	4.02
CRV	2017	64	13.78	21.33	5.53
CRV	2017	65	13.87	21.55	2.97
CRV	2017	66	12.66	21.5	18.69
CRV	2017	67	13.33	20.5	5.15
CRV	2017	68	13.44	21.66	4.37
CRV	2017	69	13.59	21.56	3.38
CRV	2017	70	13.55	21.5	4.78
CRV	2017	71	14.33	21.81	2.57
CRV	2017	72	13.76	21.63	3.43
CRV	2017	73	12.44	21.87	3.96
CRV	2017	74	14.33	22.44	9.05
CRV	2017	75	14.55	21.66	5.19
CRV	2017	76	12.76	22.52	4.45
CRV	2017	77	13.42	20.35	11.23
CRV	2017	78	13.23	19.8	5.54
CRV	2017	79	14.25	20.76	4.95
CRV	2017	80	13.17	20.73	4.24
CRV	2017	81	12.58	22.7	3.79
CRV	2017	82	14.9	21.65	4.63
CRV	2017	83	14.4	21.5	4.18
CRV	2017	84	14.67	19.67	7.37
CRV	2017	85	13.99	20.52	14.9
CRV	2017	86	12.99	21.85	3.07
CRV	2017	87	13.24	22.37	2
CRV	2017	88	13.37	22.03	6.08
CRV	2017	89	12.67	22.26	9.34
CRV	2017	90	13.37	22.82	6.81
CRV	2017	91	12.8	22.08	4.71
CRV	2017	92	14.15	21.35	11.68
CRV	2017	93	13.34	22.82	0.47
CRV	2017	94	12.92	22.55	1.41
CRV	2017	95	13.94	21.48	6.79
CRV	2017	96	14.58	20.61	5.98
CRV	2017	97	12.73	20.24	8.95
CRV	2017	98	13.14	20.63	1.89
CRV	2017	99	13.55	21.35	5.54
CRV	2017	100	13.18	20.27	1.55
CRV	2017	101	13.08	21.11	1.66
CRV	2017	102	12.98	21.09	1.43
CRV	2017	103	13.41	21.84	6.1
CRV	2017	104	13.53	22.87	14.27
CRV	2017	105	13.27	23.05	7.38
CRV	2017	106	13.91	23.15	1.82
CRV	2017	107	14.12	21.45	7.26
CRV	2017	108	13.61	22.15	16.8
CRV	2017	109	13.73	22.39	15.33
CRV	2017	110	13.47	22.27	7.71
CRV	2017	111	14.1	21.59	5.4
CRV	2017	112	13.58	20.62	9.32
CRV	2017	113	13.71	21.4	16.8
CRV	2017	114	13.73	20.25	15.09
CRV	2017	115	14.33	20.57	8.44
CRV	2017	116	13.46	21.15	4.99
CRV	2017	117	13.8	21.12	8.71
CRV	2017	118	13.72	20.37	10.87
CRV	2017	119	13.3	20.94	9.92
CRV	2017	120	13.53	20.69	7.99
CRV	2017	121	13.53	19.67	6.86
CRV	2017	122	13.03	19.65	4.77
CRV	2017	123	13.28	20.78	6.71
CRV	2017	124	13.74	17.87	19.25
CRV	2017	125	12.6	21.65	8.04
CRV	2017	126	13.07	20.72	8.56
CRV	2017	127	13.56	21.05	7.25
CRV	2017	128	12.5	21.55	2.68
CRV	2017	129	13.64	22.34	3.3
CRV	2017	130	13.6	21.33	5.76
CRV	2017	131	14.33	21.05	4.28
CRV	2017	132	12.86	23.31	0.93
CRV	2017	133	13.83	23.98	0.42
CRV	2017	134	14.12	23	2.5
CRV	2017	135	14.17	21.43	5.12
CRV	2017	136	13.44	21.07	12.57
CRV	2017	137	14.71	20.78	10.68
CRV	2017	138	14.37	21.58	15.77
CRV	2017	139	14.31	21.27	16.85
CRV	2017	140	14.22	20.86	18.5
CRV	2017	141	14.23	19.3	12.02
CRV	2017	142	12.92	21.39	9.6
CRV	2017	143	13.92	22.51	1.42
CRV	2017	144	13.14	21.76	2.53
CRV	2017	145	13.08	21.65	4.44
CRV	2017	146	12.94	22.31	1.37
CRV	2017	147	12.92	22.97	2.31
CRV	2017	148	13.4	23.04	9.72
CRV	2017	149	13.66	20.78	14
CRV	2017	150	13.14	21.23	10.93
CRV	2017	151	13.47	20.92	5.74
CRV	2017	152	13.3	21.63	1.01
CRV	2017	153	11.56	23.28	0.26
CRV	2017	154	10.94	23.11	0.13
CRV	2017	155	11.61	23.19	1.05
CRV	2017	156	13.69	21.55	4.53
CRV	2017	157	14.19	21.9	6.25
CRV	2017	158	14.4	23.35	2.26
CRV	2017	159	12.98	22.56	6.81
CRV	2017	160	13.24	22.05	9.16
CRV	2017	161	13.23	23.51	6.69
CRV	2017	162	11.94	23.15	0.8
CRV	2017	163	10.58	23.22	0.04
CRV	2017	164	11.58	23.44	0.07
CRV	2017	165	12.48	23.13	0.26
CRV	2017	166	14.95	22.87	0.83
CRV	2017	167	14.51	22.1	2
CRV	2017	168	15.08	23.66	2.46
CRV	2017	169	13.4	24.3	0.67
CRV	2017	170	14.33	23.69	1.19
CRV	2017	171	12.62	23.62	0.99
CRV	2017	172	13.05	23.83	0.27
CRV	2017	173	13.43	23.71	0.35
CRV	2017	174	13.65	24.05	0.83
CRV	2017	175	12.4	23.51	0.43
CRV	2017	176	11.44	23.59	0.03
CRV	2018	1	13.34	25.95	0.66
CRV	2018	2	14.87	26.17	0.51
CRV	2018	3	13.87	24.8	1.82
CRV	2018	4	13.68	26.71	0.52
CRV	2018	5	15.86	25.04	1.16
CRV	2018	6	13.44	26.65	0.07
CRV	2018	7	13.34	27.26	0.01
CRV	2018	8	12.69	27.4	0.05
CRV	2018	9	13.34	27.51	0.17
CRV	2018	10	13.15	27.55	0.43
CRV	2018	11	14.42	27.11	0.14
CRV	2018	12	14.05	27.8	0.08
CRV	2018	13	14.48	26.09	0.63
CRV	2018	14	14.91	22.48	5.46
CRV	2018	15	13.61	24.8	1.85
CRV	2018	16	15.16	20.2	12.57
CRV	2018	17	13.73	25.13	1.14
CRV	2018	18	14.36	24.2	23.25
CRV	2018	19	14.36	20.83	30.31
CRV	2018	20	14	23.4	1.86
CRV	2018	21	13.51	21.4	6.17
CRV	2018	22	13.46	22.16	19.25
CRV	2018	23	13.88	22.93	3.43
CRV	2018	24	13.9	21.79	6.89
CRV	2018	25	14.82	22.72	6
CRV	2018	26	14.42	21.87	4.25
CRV	2018	27	14.92	21.4	9.98
CRV	2018	28	14.09	21.25	7.98
CRV	2018	29	13.65	23.83	8.8
CRV	2018	30	15.15	23.19	10.06
CRV	2018	31	13.94	22.88	2.41
CRV	2018	32	14.52	23.03	1.4
CRV	2018	33	13.5	20.91	3.09
CRV	2018	34	13.47	20.94	2.12
CRV	2018	35	13.35	22.05	6.52
CRV	2018	36	13.86	21.08	6.98
CRV	2018	37	13.33	22.51	7.15
CRV	2018	38	14.52	23.05	4.79
CRV	2018	39	13.73	23.26	8.09
CRV	2018	40	14.57	22.83	3.37
CRV	2018	41	13.71	22.6	2.33
CRV	2018	42	13.73	18.82	7.67
CRV	2018	43	12.51	21.78	4.27
CRV	2018	44	12.94	22.06	4.29
CRV	2018	45	13.63	22.83	2.17
CRV	2018	46	14.01	21.83	3.33
CRV	2018	47	12.6	21.95	6.23
CRV	2018	48	14.18	21.3	1.53
CRV	2018	49	13.17	24.16	0.48
CRV	2018	50	11.53	22.68	0.3
CRV	2018	51	13.37	21.2	3.03
CRV	2018	52	13.62	20.79	7.08
CRV	2018	53	13.04	20.72	2.09
CRV	2018	54	13.05	21.67	3.76
CRV	2018	55	12.71	20.5	7.34
CRV	2018	56	12.91	20.8	4.1
CRV	2018	57	13.19	21.47	4.01
CRV	2018	58	14.05	21.04	6.89
CRV	2018	59	12.3	22.98	0.87
CRV	2018	60	13.64	21.83	1.55
CRV	2018	61	13.49	22.97	1.59
CRV	2018	62	12.5	22.67	2.54
CRV	2018	63	13.75	20.73	1.65
CRV	2018	64	12.76	21.12	1.79
CRV	2018	65	13.61	20.04	2.52
CRV	2018	66	12.56	20.26	1.3
CRV	2018	67	13.01	20.6	1.6
CRV	2018	68	13.76	20.51	4.45
CRV	2018	69	13.8	19.86	4.73
CRV	2018	70	13.76	20.51	4.12
CRV	2018	71	13.22	20.42	4.14
CRV	2018	72	12.69	22.16	3.79
CRV	2018	73	13.65	21.79	2.56
CRV	2018	74	13.4	21.6	4.43
CRV	2018	75	13.58	17.94	3.91
CRV	2018	76	12.33	20.58	5.03
CRV	2018	77	13.05	21.9	3.1
CRV	2018	78	12.94	20.52	2.46
CRV	2018	79	12.81	21.54	3.66
CRV	2018	80	13.36	22.3	2.97
CRV	2018	81	12.39	22.37	0.73
CRV	2018	82	12.09	20.94	2.25
CRV	2018	83	12.88	20.51	2.56
CRV	2018	84	13.09	22.57	2.97
CRV	2018	85	13.28	22.73	3.76
CRV	2018	86	13.22	22.14	1.74
CRV	2018	87	13.55	22.4	1.01
CRV	2018	88	13.55	21.98	1.86
CRV	2018	89	13.33	22.55	1.87
CRV	2018	90	12.71	23.44	2.73
CRV	2018	91	13.22	23.1	2.14
CRV	2018	92	13.43	23.18	4.12
CRV	2018	93	13.9	21.35	6.69
CRV	2018	94	13.1	20.9	2.64
CRV	2018	95	13.33	21.7	1.35
CRV	2018	96	13.16	23.8	0.81
CRV	2018	97	11.33	23.65	0.04
CRV	2018	98	12.41	23.19	0.38
CRV	2018	99	13.55	20.51	0.73
CRV	2018	100	11.9	23.33	0.33
CRV	2018	101	11.34	23.19	0.11
CRV	2018	102	12.97	21.7	0.45
CRV	2018	103	12.17	21.03	5.35
CRV	2018	104	13.64	19.39	10.22
CRV	2018	105	13.38	20.94	12.59
CRV	2018	106	13.27	20.12	11.32
CRV	2018	107	13.32	20.52	14.55
CRV	2018	108	13.76	20.5	18.3
CRV	2018	109	13.63	20.11	30.07
CRV	2018	110	13.6	20.63	7.78
CRV	2018	111	13.55	19.45	9.9
CRV	2018	112	13.36	21.65	10.56
CRV	2018	113	13.52	22.19	3.07
CRV	2018	114	13.58	21.65	4.02
CRV	2018	115	13.58	21.64	5.68
CRV	2018	116	13.05	22.48	1.53
CRV	2018	117	14.55	21.16	6.85
CRV	2018	118	13.17	21.45	3.18
CRV	2018	119	13.37	19.99	1.78
CRV	2018	120	13.19	21.62	2.55
CRV	2018	121	13.94	21.48	1.59
CRV	2018	122	13.96	22.86	0.97
CRV	2018	123	13.65	21.84	3.25
CRV	2018	124	12.87	22.12	5.03
CRV	2018	125	13.8	22.83	2.35
CRV	2018	126	13.32	22.96	0.71
CRV	2018	127	13.59	24.45	2.81
CRV	2018	128	11.69	23.33	0.57
CRV	2018	129	11.9	23.33	1.09
CRV	2018	130	14.08	22.45	4.8
CRV	2018	131	13.51	23.46	3.59
CRV	2018	132	13.12	22.76	1.55
CRV	2018	133	12.49	22.84	4.94
CRV	2018	134	13.98	21.65	6.2
CRV	2018	135	13.82	20.78	3.19
CRV	2018	136	13.85	21.65	0.44
CRV	2018	137	12.98	22.82	0.63
CRV	2018	138	13.06	22.2	0.24
CRV	2018	139	13.61	23.5	0.05
CRV	2018	140	13	22.62	0.04
CRV	2018	141	12.44	21.56	0.3
CRV	2018	142	12.48	24.03	0.06
CRV	2018	143	12.59	25.1	0.07
CRV	2018	144	11.01	25.12	0.11
CRV	2018	145	12.9	25.04	0.45
CRV	2018	146	14.15	22.48	8.83
CRV	2018	147	12.98	23.65	7.97
CRV	2018	148	13.31	24.76	0.19
CRV	2018	149	11.61	25.35	0.33
CRV	2018	150	12.97	21.73	4.64
CRV	2018	151	11.79	24.38	2.36
CRV	2018	152	12.76	23.4	3.41
CRV	2018	153	12.9	24.11	2.71
CRV	2018	154	14.11	23.92	4.03
CRV	2018	155	12.23	25.74	0.38
CRV	2018	156	11.25	25.68	0.09
CRV	2018	157	12.21	25.87	0.07
CRV	2018	158	12.36	26.15	0.01
CRV	2018	159	12.31	26.04	0.13
CRV	2018	160	13.41	25.91	1.24
CRV	2018	161	14.39	26.29	0.3
CRV	2018	162	14.23	25.98	0.1
CRV	2018	163	14.38	26.66	0.28
CRV	2018	164	13.95	26.77	0.82
CRV	2018	165	14.7	26.24	3.86
CRV	2018	166	13.5	23.7	12.71
CRV	2018	167	14.53	18.91	6.69
CRV	2018	168	13.81	23.71	7.02
CRV	2018	169	14.94	23.76	18.29
CRV	2018	170	12.12	25.85	0.34
CRV	2018	171	12.83	25.68	0.07
CRV	2018	172	11.42	25.44	0.09
CRV	2018	173	11.87	25.4	1.32
CRV	2018	174	12.61	24.72	3.47
CRV	2018	175	13.19	24.51	1.74
CRV	2018	176	14.19	21.68	12.85
Jimma	2017	1	14.83	21.84	28.04
Jimma	2017	2	15.33	23.33	11.37
Jimma	2017	3	15.48	23.44	3.14
Jimma	2017	4	15.09	23.87	2.89
Jimma	2017	5	16.58	18.94	7.36
Jimma	2017	6	14.6	24.01	2.18
Jimma	2017	7	14.93	24.05	1.51
Jimma	2017	8	16.4	24.48	3.7
Jimma	2017	9	16.23	24.4	3.86
Jimma	2017	10	15.96	18.99	12.69
Jimma	2017	11	15.04	22.12	8.96
Jimma	2017	12	15.04	21.26	39.76
Jimma	2017	13	13.83	21.65	6.78
Jimma	2017	14	15	20.64	24.26
Jimma	2017	15	14.2	22.18	19.57
Jimma	2017	16	14.71	21.55	6.08
Jimma	2017	17	14.8	22.75	5.38
Jimma	2017	18	14.94	22.83	4.15
Jimma	2017	19	14.84	22.51	2.35
Jimma	2017	20	13.73	22.55	4.19
Jimma	2017	21	15.28	22.41	4.03
Jimma	2017	22	15.01	23.19	6.1
Jimma	2017	23	14.55	23.26	0.31
Jimma	2017	24	15.09	20.74	2.99
Jimma	2017	25	14.09	19.23	3.86
Jimma	2017	26	13.12	21.44	3.09
Jimma	2017	27	14.36	22.11	1.71
Jimma	2017	28	14.5	21.64	16.66
Jimma	2017	29	14.95	19.63	12.57
Jimma	2017	30	13.92	23.14	0.33
Jimma	2017	31	14.91	21.73	1.53
Jimma	2017	32	14.88	21.78	3.97
Jimma	2017	33	15.23	22.58	3.79
Jimma	2017	34	14.74	22.66	4.99
Jimma	2017	35	15.67	20.84	19.8
Jimma	2017	36	14.49	22.08	3.64
Jimma	2017	37	14.51	22.53	2.93
Jimma	2017	38	14.76	22.69	5.22
Jimma	2017	39	14.93	21.68	6.38
Jimma	2017	40	14.51	21.31	5.24
Jimma	2017	41	14	21.84	5.01
Jimma	2017	42	14.59	21.15	8.93
Jimma	2017	43	13.99	21.39	4.12
Jimma	2017	44	14.08	21.84	8.14
Jimma	2017	45	14.87	21.8	10.8
Jimma	2017	46	14.13	21.4	11.95
Jimma	2017	47	13.08	21.42	3.8
Jimma	2017	48	12.44	21.84	0.56
Jimma	2017	49	13.37	22.55	0.86
Jimma	2017	50	15.61	22.23	2.09
Jimma	2017	51	14.73	22.22	1.66
Jimma	2017	52	13.82	21.61	1.56
Jimma	2017	53	14.63	20.61	13.48
Jimma	2017	54	14.11	21.01	2.3
Jimma	2017	55	14.23	19.35	8.28
Jimma	2017	56	12.9	20.5	4
Jimma	2017	57	13.78	21.31	11.22
Jimma	2017	58	12.83	21.94	4.39
Jimma	2017	59	14.51	20.45	9.88
Jimma	2017	60	13.96	19.48	6.96
Jimma	2017	61	13.37	22.15	3.76
Jimma	2017	62	14	21.13	7.12
Jimma	2017	63	12.93	21.35	4.48
Jimma	2017	64	13.72	20.44	7.35
Jimma	2017	65	13.58	21.21	5.84
Jimma	2017	66	12.98	21.4	7.36
Jimma	2017	67	13.32	18.43	7.96
Jimma	2017	68	12.97	21.38	5.17
Jimma	2017	69	13.2	21.61	3.74
Jimma	2017	70	13.36	21.49	13.26
Jimma	2017	71	14.06	19.39	2.12
Jimma	2017	72	13.33	21.94	1.27
Jimma	2017	73	12.87	22.21	7.27
Jimma	2017	74	13.93	20.83	10.22
Jimma	2017	75	13.51	21.19	14.71
Jimma	2017	76	13.14	22.22	6.67
Jimma	2017	77	12.62	17.44	23.71
Jimma	2017	78	11.57	20.18	2.43
Jimma	2017	79	13.21	21.87	4.82
Jimma	2017	80	13.41	18.86	3.47
Jimma	2017	81	13.17	21.87	3.88
Jimma	2017	82	14.23	21.15	6.57
Jimma	2017	83	13.29	21.03	6.76
Jimma	2017	84	13.42	20.02	8.54
Jimma	2017	85	14.03	19.69	26.25
Jimma	2017	86	13.7	21.74	2.75
Jimma	2017	87	13.68	21.19	8.16
Jimma	2017	88	13.87	21.23	7.87
Jimma	2017	89	13.64	21.54	5.27
Jimma	2017	90	14.02	21.69	3.5
Jimma	2017	91	13.88	22.07	8.03
Jimma	2017	92	13.53	20.9	5.78
Jimma	2017	93	12.83	22.49	1.04
Jimma	2017	94	12.97	21.9	2.86
Jimma	2017	95	13.12	22.06	5.67
Jimma	2017	96	14.05	21.36	6.81
Jimma	2017	97	12.87	18.75	4.34
Jimma	2017	98	11.79	21.74	1.61
Jimma	2017	99	14.15	20.76	9.63
Jimma	2017	100	13.36	21.52	3.1
Jimma	2017	101	13.42	20.32	1.98
Jimma	2017	102	13.2	20.59	1.73
Jimma	2017	103	12.78	22.12	3.8
Jimma	2017	104	14.73	21.65	20.51
Jimma	2017	105	13.8	21.48	6.35
Jimma	2017	106	13.96	22.21	2.18
Jimma	2017	107	14.45	21.56	4.36
Jimma	2017	108	14.08	19.73	13.51
Jimma	2017	109	12.91	21.98	3.03
Jimma	2017	110	14.44	21.4	3.06
Jimma	2017	111	13.51	21	3.77
Jimma	2017	112	13.28	19.61	7.22
Jimma	2017	113	12.73	21.66	4.47
Jimma	2017	114	13.99	20.56	17.77
Jimma	2017	115	12.08	22.3	6.59
Jimma	2017	116	13.73	21.34	4.51
Jimma	2017	117	12.83	21.21	7.05
Jimma	2017	118	13.35	19.14	6.96
Jimma	2017	119	13.48	20.09	8.06
Jimma	2017	120	12.76	21.78	6.35
Jimma	2017	121	13.76	19.5	8.9
Jimma	2017	122	13.12	20.34	9.51
Jimma	2017	123	13.72	21.12	4.98
Jimma	2017	124	13.1	19.9	7.03
Jimma	2017	125	12.62	21.07	6.3
Jimma	2017	126	12.83	21.62	4.1
Jimma	2017	127	13.54	20.49	11.01
Jimma	2017	128	13.38	21.7	3.28
Jimma	2017	129	15.33	20.43	5.02
Jimma	2017	130	14.03	21.44	5.39
Jimma	2017	131	13.51	20.37	12.7
Jimma	2017	132	13.62	22.17	1.87
Jimma	2017	133	13.82	23.13	0.74
Jimma	2017	134	13.68	21.04	4.41
Jimma	2017	135	13.8	21.7	9.18
Jimma	2017	136	14.05	20.67	6.86
Jimma	2017	137	14.41	21.74	3.12
Jimma	2017	138	14.09	21.74	9.58
Jimma	2017	139	14.56	20.57	14.51
Jimma	2017	140	14.11	18.73	13.49
Jimma	2017	141	13.22	20.1	4.69
Jimma	2017	142	12.13	21.97	6.72
Jimma	2017	143	14.55	22.03	7.18
Jimma	2017	144	13.65	20.76	3.68
Jimma	2017	145	13.21	21.26	8.89
Jimma	2017	146	13.44	21.07	1.96
Jimma	2017	147	12.55	21.72	2.74
Jimma	2017	148	14.04	21.44	14.93
Jimma	2017	149	14.84	20.75	25.97
Jimma	2017	150	13.92	19.42	34.23
Jimma	2017	151	13.19	20.82	5.38
Jimma	2017	152	13.44	21.53	2.39
Jimma	2017	153	13.26	22.47	0.38
Jimma	2017	154	12.55	22.18	0.03
Jimma	2017	155	11.71	22.01	0.04
Jimma	2017	156	13.26	21.24	0.76
Jimma	2017	157	12.55	21.9	2.96
Jimma	2017	158	13.79	22.48	2.24
Jimma	2017	159	13.44	22.5	0.79
Jimma	2017	160	14.51	21.66	2.68
Jimma	2017	161	14.32	22.42	6.08
Jimma	2017	162	14.06	22.18	1.2
Jimma	2017	163	11.8	22.84	0.01
Jimma	2017	164	12.18	22.78	0.01
Jimma	2017	165	12.67	22.65	0.21
Jimma	2017	166	12.97	22.86	1.68
Jimma	2017	167	15.58	22.48	9.19
Jimma	2017	168	14.24	21.51	2.32
Jimma	2017	169	14.42	21.92	0.78
Jimma	2017	170	14.8	21.87	0.45
Jimma	2017	171	14.02	22.72	0.16
Jimma	2017	172	13.3	23.13	0.24
Jimma	2017	173	13.56	22.12	0.64
Jimma	2017	174	13.98	22.73	0.28
Jimma	2017	175	13.28	23.49	0.05
Jimma	2017	176	11.51	22.47	0
Jimma	2018	1	16.23	24.91	3.41
Jimma	2018	2	15.76	23.63	1.72
Jimma	2018	3	14.35	23.68	1.49
Jimma	2018	4	15.79	22.92	1.86
Jimma	2018	5	15.6	21.23	20.73
Jimma	2018	6	15.29	22.72	0.69
Jimma	2018	7	14.28	24.44	0.11
Jimma	2018	8	14.58	26.12	0.02
Jimma	2018	9	14.91	26.83	0.24
Jimma	2018	10	14.15	27.34	0.07
Jimma	2018	11	15.37	27.27	0.32
Jimma	2018	12	15.57	27.26	0.2
Jimma	2018	13	15.65	21.7	6.15
Jimma	2018	14	14.07	19.16	17.93
Jimma	2018	15	13.85	23.63	2.36
Jimma	2018	16	15.08	19.34	20.5
Jimma	2018	17	14.44	22.93	5.54
Jimma	2018	18	14.78	20.62	9.58
Jimma	2018	19	13.07	21.39	16.88
Jimma	2018	20	13.71	21.73	5.21
Jimma	2018	21	14.08	18.18	9.67
Jimma	2018	22	13.82	21.19	39.77
Jimma	2018	23	14.39	18.9	10.65
Jimma	2018	24	14.11	21.65	5.11
Jimma	2018	25	14.65	20.44	6.19
Jimma	2018	26	14.29	18.53	8.21
Jimma	2018	27	13.82	20.78	15.93
Jimma	2018	28	15.04	20.11	7.74
Jimma	2018	29	14.1	21.45	14.56
Jimma	2018	30	14.51	20.05	21.1
Jimma	2018	31	14.12	20.52	4.37
Jimma	2018	32	15.16	20.35	7.32
Jimma	2018	33	14.07	19.04	15.73
Jimma	2018	34	13.86	19.76	3.23
Jimma	2018	35	14.11	20.11	9.78
Jimma	2018	36	13.37	19.44	10.81
Jimma	2018	37	12.51	20.98	7.81
Jimma	2018	38	14.05	21.33	2
Jimma	2018	39	13.12	21.95	3.34
Jimma	2018	40	13.04	19.03	6.82
Jimma	2018	41	12.69	21.87	1.88
Jimma	2018	42	14.23	18.51	4.94
Jimma	2018	43	13.52	21.37	6.72
Jimma	2018	44	13.81	21.14	14.69
Jimma	2018	45	13.01	22.12	2.53
Jimma	2018	46	14.53	18.85	5.14
Jimma	2018	47	13.03	20.87	14.03
Jimma	2018	48	13.55	20.19	1.98
Jimma	2018	49	12.94	21.32	1.3
Jimma	2018	50	12.87	21.3	0.45
Jimma	2018	51	12.37	20.67	16.17
Jimma	2018	52	13.55	20.45	18.95
Jimma	2018	53	12.37	19.98	3.3
Jimma	2018	54	13.04	19.64	2.55
Jimma	2018	55	12.58	20.3	7.34
Jimma	2018	56	13.39	21.39	5.95
Jimma	2018	57	13.19	19.92	2.96
Jimma	2018	58	13.01	19.83	4.77
Jimma	2018	59	13	21.98	1.22
Jimma	2018	60	13.82	20.71	2.17
Jimma	2018	61	12.74	21.62	1.89
Jimma	2018	62	13.51	21.76	3.02
Jimma	2018	63	13.29	20.86	3.51
Jimma	2018	64	12.17	20.98	1.87
Jimma	2018	65	12.42	20.12	2.62
Jimma	2018	66	13.03	19.35	2.72
Jimma	2018	67	13.15	20.23	1.89
Jimma	2018	68	14.2	20.51	6.82
Jimma	2018	69	13.16	20.86	7.83
Jimma	2018	70	12.94	19.51	9.71
Jimma	2018	71	13.45	20.47	1.91
Jimma	2018	72	14.7	21.15	2.76
Jimma	2018	73	13.62	21.32	3.43
Jimma	2018	74	13.81	21.26	2.73
Jimma	2018	75	13.65	18.98	4.32
Jimma	2018	76	12.47	21.09	5.4
Jimma	2018	77	12.75	21.95	1.16
Jimma	2018	78	12.77	20.1	2.91
Jimma	2018	79	13.42	20.18	9.66
Jimma	2018	80	13.08	21.15	3.03
Jimma	2018	81	12.51	20.88	0.8
Jimma	2018	82	12.55	20.8	3.58
Jimma	2018	83	13.46	19.83	3.69
Jimma	2018	84	12.54	21.23	2.26
Jimma	2018	85	13.28	21.91	4.02
Jimma	2018	86	13.26	21.55	2.15
Jimma	2018	87	13.73	21.15	0.15
Jimma	2018	88	12.87	21.82	2.2
Jimma	2018	89	13.79	20.53	3.84
Jimma	2018	90	13.37	21.87	3.64
Jimma	2018	91	13.89	21.65	4.09
Jimma	2018	92	13.86	21.37	5.21
Jimma	2018	93	13.51	20.69	2.77
Jimma	2018	94	13.4	20.79	1.13
Jimma	2018	95	12.87	21.16	1.55
Jimma	2018	96	13.43	21.96	2.15
Jimma	2018	97	11.5	22.61	0
Jimma	2018	98	10.98	22.33	0.96
Jimma	2018	99	13.26	21.55	0.75
Jimma	2018	100	11.75	22.01	0.64
Jimma	2018	101	11.53	21.45	0.15
Jimma	2018	102	11.01	20.56	0.42
Jimma	2018	103	12.45	20.59	2.44
Jimma	2018	104	12.37	20.35	3.06
Jimma	2018	105	12.98	19.8	17.83
Jimma	2018	106	13.31	19.18	11.49
Jimma	2018	107	12.99	21.66	12.61
Jimma	2018	108	13.3	20.15	13.09
Jimma	2018	109	13.96	20.92	7.69
Jimma	2018	110	13.44	20.74	11.42
Jimma	2018	111	13.3	21.26	9.9
Jimma	2018	112	14.4	20.69	7.91
Jimma	2018	113	12.81	22.15	3.05
Jimma	2018	114	13.7	21.51	5.57
Jimma	2018	115	13.25	21.98	5.95
Jimma	2018	116	14.84	22.4	1.43
Jimma	2018	117	13.15	17.9	8.76
Jimma	2018	118	12.78	20.08	8.97
Jimma	2018	119	13.05	20.63	1.06
Jimma	2018	120	12.58	21.23	1.83
Jimma	2018	121	13.96	21.71	0.82
Jimma	2018	122	13.62	22.27	1.36
Jimma	2018	123	13.26	21.89	2.53
Jimma	2018	124	13.31	21.68	2.74
Jimma	2018	125	14.01	20.61	3.22
Jimma	2018	126	12.9	21.58	1.55
Jimma	2018	127	12.36	21.9	5.84
Jimma	2018	128	12.84	21.61	0.82
Jimma	2018	129	12.97	22.08	0.63
Jimma	2018	130	14.15	22.05	2.74
Jimma	2018	131	13.83	21.56	5.25
Jimma	2018	132	14.06	21.89	4.04
Jimma	2018	133	13.66	22.14	7.5
Jimma	2018	134	14.62	20.92	13.08
Jimma	2018	135	14.02	21.26	5.51
Jimma	2018	136	11.54	22.63	0.16
Jimma	2018	137	12.56	22.58	0.8
Jimma	2018	138	14.22	21.94	0.6
Jimma	2018	139	13.89	22.42	0.16
Jimma	2018	140	12.7	22.61	0.18
Jimma	2018	141	13.19	21.79	0.49
Jimma	2018	142	12.98	22.44	0.57
Jimma	2018	143	12.67	22.74	0.21
Jimma	2018	144	12.98	23.23	0.07
Jimma	2018	145	12.95	21.78	0.61
Jimma	2018	146	13.4	21.91	2.44
Jimma	2018	147	12.56	22.96	2.76
Jimma	2018	148	13.7	23.13	0.4
Jimma	2018	149	13.33	23.38	0.02
Jimma	2018	150	12.62	20.64	4.19
Jimma	2018	151	11.65	22.26	1.67
Jimma	2018	152	13.48	21.73	3.57
Jimma	2018	153	12.93	22.03	3.41
Jimma	2018	154	13.87	20.98	4.71
Jimma	2018	155	13.09	23.49	0.71
Jimma	2018	156	12.62	22.96	0.01
Jimma	2018	157	14.07	23.28	0.16
Jimma	2018	158	13.76	23.51	0.03
Jimma	2018	159	12.73	23.05	0.08
Jimma	2018	160	14.08	22.73	0.66
Jimma	2018	161	14.9	22.65	0.43
Jimma	2018	162	13.56	22.58	0.2
Jimma	2018	163	12.9	23.01	0.06
Jimma	2018	164	14.35	23.15	0.3
Jimma	2018	165	14.22	23.45	1.74
Jimma	2018	166	12.97	20.55	2.46
Jimma	2018	167	13.06	21.43	5.6
Jimma	2018	168	11.46	22.71	4.32
Jimma	2018	169	14.13	20.18	23.96
Jimma	2018	170	13.98	22.18	4
Jimma	2018	171	12.9	22.14	0.12
Jimma	2018	172	12.14	22.44	0.14
Jimma	2018	173	12.36	22.42	3.66
Jimma	2018	174	13.05	22.51	13.64
Jimma	2018	175	13.92	21.93	6.5
Jimma	2018	176	13.59	19.86	5.11
