# Supplementary material for: Redesigning and validation of fertilizer use in maize for variable plant densities in central rift valley and Jimma in Ethiopia
Source: PLoS One. 2024 Jul 3;19(7):e0304004. doi: 10.1371/journal.pone.0304004 (PMC11221747; doi:10.1371/journal.pone.0304004)
Supplement: S2 File — WOF, FFU and RDFU stand for without fertilizer, farmer’s fertilizer use and redesigned fertilizer use respectively. (CSV) [file pone.0304004.s002.csv]

Variables	Descriptions
Region	study region, central rift valley of Ethiopia
Season	A season in which experiment was conducted
Farm_class	A farm category as poor, medium and rich
Desnsity	Number of plants per plot or ha
Grain_yield	A yield of maize obtained from fertilizer use, density and farm class combinationtreatment
WOF	without fertilizer (control) treatment
FFU	Farmer'sfertilizer use
RDFU	Redesigned fertilizer use
Dataset creation date: 30/5/2019
Contact: keneni02@yahoo.com
Data citation: Kenea, W., Tesfaye, B., Amsalu,N. 2023. Redesigning and validation of fertilizer use in maize for variable plant densities and farm classes in central rift valley and Jimma in Ethiopia.
Terms of use: Open access under CC BY license (http://creativecommons.org/licenses/by/4.0/)
Region	Season	Desnsity	Ferttilizer_use	Grain_Yield
CRV	2017	32,443	WOF	2.9
CRV	2017	32,443	FFU	4.4
CRV	2017	32,443	RDFU	5.5
CRV	2017	32,443	WOF	4.3
CRV	2017	32,443	FFU	3.5
CRV	2017	32,443	RDFU	5.6
CRV	2017	32,443	WOF	4.3
CRV	2017	32,443	RDFU	4.4
CRV	2017	32,443	FFU	3.4
CRV	2017	32,443	FFU	4.8
CRV	2017	32,443	WOF	3.1
CRV	2017	32,443	RDFU	3.4
CRV	2017	32,443	RDFU	5.1
CRV	2017	32,443	FFU	7.1
CRV	2017	32,443	WOF	5.5
CRV	2017	32,443	WOF	4.8
CRV	2017	32,443	FFU	4.7
CRV	2017	32,443	RDFU	8.1
CRV	2017	32,443	WOF	2.3
CRV	2017	32,443	FFU	3.7
CRV	2017	32,443	RDFU	5
CRV	2017	32,443	FFU	3.8
CRV	2017	32,443	RDFU	4
CRV	2017	32,443	WOF	2.4
CRV	2017	32,443	FFU	3.6
CRV	2017	32,443	WOF	3.1
CRV	2017	32,443	RDFU	4.4
CRV	2017	32,443	WOF	4
CRV	2017	32,443	FFU	5.1
CRV	2017	32,443	RDFU	4.3
CRV	2017	32,443	WOF	3
CRV	2017	32,443	FFU	4.8
CRV	2017	32,443	RDFU	4.5
CRV	2017	53,333	WOF	5.4
CRV	2017	53,333	FFU	6.4
CRV	2017	53,333	RDFU	8.6
CRV	2017	53,333	WOF	3.6
CRV	2017	53,333	FFU	3.6
CRV	2017	53,333	RDFU	4.6
CRV	2017	53,333	FFU	6
CRV	2017	53,333	RDFU	6.9
CRV	2017	53,333	WOF	3.9
CRV	2017	53,333	FFU	7.3
CRV	2017	53,333	RDFU	5.4
CRV	2017	53,333	WOF	5.7
CRV	2017	53,333	FFU	5.7
CRV	2017	53,333	RDFU	9.8
CRV	2017	53,333	WOF	7.3
CRV	2017	53,333	WOF	6
CRV	2017	53,333	FFU	9.3
CRV	2017	53,333	RDFU	9.9
CRV	2017	53,333	FFU	5.3
CRV	2017	53,333	RDFU	5.5
CRV	2017	53,333	WOF	2.9
CRV	2017	53,333	WOF	3.1
CRV	2017	53,333	FFU	5.2
CRV	2017	53,333	RDFU	4.2
CRV	2017	53,333	FFU	4.5
CRV	2017	53,333	RDFU	4.1
CRV	2017	53,333	WOF	3.1
CRV	2017	53,333	WOF	6.2
CRV	2017	53,333	FFU	7.1
CRV	2017	53,333	RDFU	6.6
CRV	2017	53,333	FFU	7.1
CRV	2017	53,333	RDFU	4.8
CRV	2017	53,333	WOF	3.5
CRV	2018	32,443	WOF	3.5
CRV	2018	53,333	WOF	3.6
CRV	2018	32,443	FFU	2.7
CRV	2018	32,443	RDFU	4
CRV	2018	53,333	FFU	3.6
CRV	2018	53,333	RDFU	3.1
CRV	2018	32,443	WOF	0.4
CRV	2018	53,333	WOF	0.9
CRV	2018	32,443	FFU	1.6
CRV	2018	32,443	RDFU	0.8
CRV	2018	53,333	FFU	2.4
CRV	2018	53,333	RDFU	1.5
CRV	2018	32,443	WOF	1.6
CRV	2018	53,333	WOF	2
CRV	2018	32,443	FFU	3.7
CRV	2018	32,443	RDFU	1.9
CRV	2018	53,333	FFU	1.7
CRV	2018	53,333	RDFU	1.5
CRV	2018	32,443	WOF	2.1
CRV	2018	53,333	WOF	2
CRV	2018	32,443	FFU	2.6
CRV	2018	32,443	RDFU	2.4
CRV	2018	53,333	FFU	1.7
CRV	2018	53,333	RDFU	3.2
CRV	2018	32,443	WOF	2.5
CRV	2018	53,333	WOF	2.8
CRV	2018	32,443	FFU	3.5
CRV	2018	32,443	RDFU	4.2
CRV	2018	53,333	FFU	5.3
CRV	2018	53,333	RDFU	4.7
CRV	2018	32,443	WOF	1.6
CRV	2018	53,333	WOF	2.7
CRV	2018	32,443	FFU	3.6
CRV	2018	32,443	RDFU	1.9
CRV	2018	53,333	FFU	3.4
CRV	2018	53,333	RDFU	2.5
CRV	2018	32,443	WOF	2.2
CRV	2018	53,333	WOF	2.2
CRV	2018	32,443	FFU	3.6
CRV	2018	32,443	RDFU	2.1
CRV	2018	53,333	FFU	3
CRV	2018	53,333	RDFU	1.9
CRV	2018	32,443	WOF	1.7
CRV	2018	53,333	WOF	1.8
CRV	2018	32,443	FFU	3.1
CRV	2018	32,443	RDFU	2.8
CRV	2018	53,333	FFU	1.8
CRV	2018	53,333	RDFU	2.3
CRV	2018	32,443	WOF	0.3
CRV	2018	53,333	WOF	0.2
CRV	2018	32,443	FFU	1.4
CRV	2018	32,443	RDFU	1.5
CRV	2018	53,333	FFU	1.6
CRV	2018	53,333	RDFU	2
CRV	2018	32,443	WOF	0.7
CRV	2018	53,333	WOF	0.9
CRV	2018	32,443	FFU	2.5
CRV	2018	32,443	RDFU	3.4
CRV	2018	53,333	FFU	4.6
CRV	2018	53,333	RDFU	4.2
Jimma	2017	27,724	WOF	3.9
Jimma	2017	27,724	FFU	5.1
Jimma	2017	27,724	RDFU	5.9
Jimma	2017	27,724	FFU	4.7
Jimma	2017	27,724	RDFU	3.9
Jimma	2017	27,724	WOF	5.6
Jimma	2017	27,724	FFU	4.1
Jimma	2017	27,724	RDFU	5
Jimma	2017	27,724	WOF	2.3
Jimma	2017	27,724	WOF	2.7
Jimma	2017	27,724	FFU	3
Jimma	2017	27,724	RDFU	4.3
Jimma	2017	27,724	FFU	4.6
Jimma	2017	27,724	RDFU	6.8
Jimma	2017	27,724	WOF	4.4
Jimma	2017	27,724	FFU	4.1
Jimma	2017	27,724	RDFU	2.6
Jimma	2017	27,724	WOF	2
Jimma	2017	27,724	RDFU	4.6
Jimma	2017	27,724	WOF	3
Jimma	2017	27,724	FFU	2.6
Jimma	2017	27,724	WOF	1.5
Jimma	2017	27,724	FFU	2.9
Jimma	2017	27,724	RDFU	2.4
Jimma	2017	27,724	RDFU	3.1
Jimma	2017	27,724	WOF	2.2
Jimma	2017	27,724	FFU	3.4
Jimma	2017	27,724	RDFU	3.8
Jimma	2017	27,724	FFU	2.9
Jimma	2017	27,724	WOF	4
Jimma	2017	27,724	FFU	3.5
Jimma	2017	27,724	RDFU	3.5
Jimma	2017	27,724	RDFU	1.6
Jimma	2017	27,724	WOF	1.4
Jimma	2017	27,724	FFU	1.2
Jimma	2017	27,724	WOF	4.3
Jimma	2017	27,724	FFU	2.1
Jimma	2017	27,724	RDFU	2.9
Jimma	2017	62,000	WOF	5.3
Jimma	2017	62,000	FFU	8.5
Jimma	2017	62,000	RDFU	8.1
Jimma	2017	62,000	FFU	5.2
Jimma	2017	62,000	RDFU	10.2
Jimma	2017	62,000	WOF	7.2
Jimma	2017	62,000	FFU	4.1
Jimma	2017	62,000	RDFU	8.6
Jimma	2017	62,000	WOF	1.5
Jimma	2017	62,000	RDFU	8.3
Jimma	2017	62,000	WOF	4.8
Jimma	2017	62,000	FFU	5.6
Jimma	2017	62,000	WOF	4.9
Jimma	2017	62,000	FFU	5.7
Jimma	2017	62,000	RDFU	8.3
Jimma	2017	62,000	WOF	1.6
Jimma	2017	62,000	FFU	4.9
Jimma	2017	62,000	RDFU	4.7
Jimma	2017	62,000	FFU	6.2
Jimma	2017	62,000	RDFU	9.6
Jimma	2017	62,000	WOF	4.9
Jimma	2017	62,000	FFU	4.3
Jimma	2017	62,000	RDFU	5.7
Jimma	2017	62,000	WOF	2.1
Jimma	2017	62,000	WOF	4
Jimma	2017	62,000	WOF	5
Jimma	2017	62,000	FFU	7.9
Jimma	2017	62,000	RDFU	10.3
Jimma	2017	62,000	FFU	2.4
Jimma	2017	62,000	RDFU	4.4
Jimma	2017	62,000	WOF	1.4
Jimma	2017	62,000	FFU	3.4
Jimma	2017	62,000	RDFU	3.6
Jimma	2017	62,000	WOF	1.9
Jimma	2018	62,000	FFU	6.9
Jimma	2018	62,000	RDFU	10.1
Jimma	2018	27,724	FFU	8.2
Jimma	2018	62,000	WOF	0
Jimma	2018	27,724	RDFU	7.2
Jimma	2018	27,724	WOF	4
Jimma	2018	27,724	WOF	4.3
Jimma	2018	62,000	WOF	7.4
Jimma	2018	27,724	FFU	7.5
Jimma	2018	27,724	RDFU1	6.4
Jimma	2018	27,724	RDFU1	5.2
Jimma	2018	27,724	RDFU2	5.1
Jimma	2018	62,000	FFU	8.2
Jimma	2018	62,000	RDFU	9.3
Jimma	2018	27,724	FFU	4.5
Jimma	2018	62,000	FFU	5.4
Jimma	2018	62,000	WOF	1.9
Jimma	2018	27,724	WOF	0.1
Jimma	2018	27,724	RDFU	5.3
Jimma	2018	62,000	RDFU	9.3
Jimma	2018	62,000	WOF	7.9
Jimma	2018	27,724	WOF	3.2
Jimma	2018	27,724	FFU	3
Jimma	2018	27,724	RDFU	5.4
Jimma	2018	62,000	FFU	9.4
Jimma	2018	62,000	RDFU	12.3
Jimma	2018	27,724	WOF	4
Jimma	2018	62,000	WOF	4.8
Jimma	2018	27,724	FFU	6.8
Jimma	2018	27,724	RDFU	5.4
Jimma	2018	62,000	FFU	4.5
Jimma	2018	62,000	RDFU	6.4
Jimma	2018	27,724	RDFU	2.3
Jimma	2018	62,000	RDFU	5
Jimma	2018	62,000	FFU	2.6
Jimma	2018	27,724	FFU	1.3
Jimma	2018	27,724	WOF	1
Jimma	2018	62,000	WOF	2.8
Jimma	2018	27,724	FFU	9.3
Jimma	2018	27,724	RDFU	4.3
Jimma	2018	62,000	RDFU	9.3
Jimma	2018	27,724	WOF	3.2
Jimma	2018	62,000	WOF	3.2
Jimma	2018	62,000	FFU	6.2
Jimma	2018	62,000	WOF	7.4
Jimma	2018	27,724	WOF	4.4
Jimma	2018	27,724	FFU	5
Jimma	2018	62,000	FFU	7.5
Jimma	2018	62,000	RDFU	9
Jimma	2018	27,724	RDFU	5.4
Jimma	2018	62,000	RDFU	6.2
Jimma	2018	62,000	FFU	7.2
Jimma	2018	62,000	WOF	7.9
Jimma	2018	27,724	FFU	3.4
Jimma	2018	27,724	RDFU	3.2
Jimma	2018	62,000	WOF	2
Jimma	2018	62,000	RDFU	5.9
Jimma	2018	62,000	FFU	7.3
Jimma	2018	27,724	FFU	4.8
Jimma	2018	27,724	WOF	2.7
Jimma	2018	27,724	RDFU	4.3
Jimma	2018	62,000	WOF	4
