# Supplementary material for: Redesigning and validation of fertilizer use in maize for variable plant densities in central rift valley and Jimma in Ethiopia
Source: PLoS One. 2024 Jul 3;19(7):e0304004. doi: 10.1371/journal.pone.0304004 (PMC11221747; doi:10.1371/journal.pone.0304004)
Supplement: S3 File — WOF, FFU and RDFU stand for without fertilizer, farmer’s fertilizer use and redesigned fertilizer use respectively whereas NUE, PUE and KUE are N use efficiency, P use efficiency and K use efficiency. (CSV) [file pone.0304004.s003.csv]

Description
Region: a region in which the experiment was conducted
Farms: A smallholder farmer whohosted the experiment
WOF: without fertilizer (control treatment)
FFU: farmer's fertilizer use
RDFU: redesigned fertilizer use
NUE: nitrogen use efficiency (kggran/kg N uptake)
PUE: phosphorus use efficiency(kggrain/kg P uptake)
KUE: potasioumuse efficiency(kg grain/kg Kuptake)
Dataset creation date: 19/6/2019
Contact: keneni02@yahoo.com
Data citation: Kenea, W., Tesfaye, B., Amsalu,N. 2023. Redesigning and validation of fertilizer use in maize for variable plant densities and farm classes in central rift valley and Jimma in Ethiopia.
Terms of use: Open access under CC BY license (http://creativecommons.org/licenses/by/4.0/)
Region	Farms	Fertilizer use	NUE	PUE	KUE
CRV	Farm1	WOF	63	363	118
CRV	Farm2	WOF	54	421	73
CRV	Farm3	WOF	62	291	57
CRV	Farm4	WOF	62	387	109
CRV	Farm5	WOF	65	519	95
CRV	Farm1	FFU	37	235	23
CRV	Farm2	FFU	54	483	66
CRV	Farm3	FFU	32	174	25
CRV	Farm4	FFU	69	416	91
CRV	Farm5	FFU	38	322	35
CRV	Farm1	RDFU	45	267	33
CRV	Farm2	RDFU	50	375	51
CRV	Farm3	RDFU	64	296	116
CRV	Farm4	RDFU	71	473	134
CRV	Farm5	RDFU	49	341	50
Jimma	Farm1	WOF	90	444	54
Jimma	Farm2	WOF	71	359	53
Jimma	Farm3	WOF	103	585	77
Jimma	Farm4	WOF	117	674	118
Jimma	Farm5	WOF	44	222	38
Jimma	Farm1	FFU	86	436	66
Jimma	Farm2	FFU	53	312	66
Jimma	Farm3	FFU	184	1274	126
Jimma	Farm4	FFU	149	832	238
Jimma	Farm5	FFU	70	362	49
Jimma	Farm1	RDFU	61	318	64
Jimma	Farm2	RDFU	89	539	89
Jimma	Farm3	RDFU	111	590	110
Jimma	Farm4	RDFU	198	1299	213
Jimma	Farm5	RDFU	150	1117	140
