# Supplementary material for: Redesigning and validation of fertilizer use in maize for variable plant densities in central rift valley and Jimma in Ethiopia
Source: PLoS One. 2024 Jul 3;19(7):e0304004. doi: 10.1371/journal.pone.0304004 (PMC11221747; doi:10.1371/journal.pone.0304004)
Supplement: S4 File — FFCD, FFRD, RFCR and RFRD represent farmer’s fertilizer use under current density, farmer’s fertilizer use under redesigned density, redesigned fertilizer under current density and redesigned fertilizer under redesigned density respectively. RDC, RDFF and RDRF stands for redesigned density under control, redesigned density under farmer’s fertilizer use and redesigned density under redesigned fertilizer. (CSV) [file pone.0304004.s004.csv]

Description
Data: value cost ratio =[maize yield (kg/ha)*maize market price (ETB/kg)]/[amount of fertilizer use (kg/ha)*fertilizer cost (ETB/kg)]
Region: a region in which the experiment was conducted
Season: a season in which the study was conducted
FFCD: farmer fertilizer use under current plant density								yj
FFRD: farmer fertilizer use under redesigned plant density
RFCD: redesigned fertilizer under current plant density
RFRD: redesigned fertilizer under redesigned plant density
RDC: redesigned plant density under control fertilizer treatment
RDFF: redesigned plant density under farmer's fertilizer use
RDRF: redesigned plant density under redesigned fertilizer use
Dataset creation date: 30/5/2019
Contact: keneni02@yahoo.com
Data citation: Kenea, W., Tesfaye, B., Amsalu,N. 2023. Redesigning and validation of fertilizer use in maize for variable plant densities and farm classes in central rift valley and Jimma in Ethiopia.
Terms of use: Open access under CC BY license (http://creativecommons.org/licenses/by/4.0/)
Region	season	FFCD	FFRD	RFCD	RFRD	RDC	RDFF	RDRF
CRV	2017	4.81	3.21	8.53	6.93	-6	0.9	-8.6
CRV	2017	-2.56	0	2.67	3.47	10.4	20	15.5
CRV	2017	-2.88	6.73	8	0.27	15.5	-6	10.4
CRV	2017	5.45	5.13	-0.8	0.8	20	0	-8.6
CRV	2017	5.13	-5.13	6.67	-1.07	19.8	20	19.8
CRV	2017	-0.32	10.58	10.4	8.8	20	15.5	-12
CRV	2017	4.49	7.69	6.93	7.2	8.6	7.8	-11.2
CRV	2017	4.49	6.73	2.93	4.27	20	17.3	20
CRV	2017	1.6	4.49	2.67	3.47	14.7	4.3	20
CRV	2017	3.53	2.88	1.07	0.8	15.5	20	5.2
CRV	2017	5.77	11.54	3.47	4	19	17.3	19.8
CRV	2018	5.39	6.86	4.79	7.18	-1.3	2.6	6.5
CRV	2018	8.82	18.14	10.77	13.16	2.6	20	10.4
CRV	2018	5.88	7.35	1.6	2.39	6.5	10.4	9.1
CRV	2018	2.45	-1.47	1.2	4.79	-1.3	-11.6	10.4
CRV	2018	4.9	12.25	6.78	7.58	3.9	20	6.5
CRV	2018	6.86	3.92	-0.4	-1.2	0	-7.8	-2.6
CRV	2018	-3.92	0	1.99	-1.99	1.3	11.6	-11.6
CRV	2018	10.29	-1.47	1.2	-1.99	5.2	-12	-5.2
CRV	2018	9.8	3.43	1.2	-0.8	14.2	-2.6	7.8
CRV	2018	6.86	0	4.39	1.99	1.3	-12	-6.5
Jimma	2017	1	2.8	2.2	4.7	-1.3	2.6	6.5
Jimma	2017	-0.4	-0.7	1.5	4.9	2.6	27.2	10.4
Jimma	2017	1.7	-0.3	3.6	3.5	6.5	10.4	9.1
Jimma	2017	0	4.2	1.5	2.1	-1.3	-11.6	10.4
Jimma	2017	2	0.4	1	5.8	3.9	23.3	6.5
Jimma	2017	-0.6	-3.4	4.9	1	0	-7.8	-2.6
Jimma	2017	-0.9	0	0.8	2.9	1.3	11.6	-11.6
Jimma	2017	0.5	3.1	0.7	3.8	5.2	-25.9	-5.2
Jimma	2017	-4.8	-0.5	0.8	0.9	14.2	-2.6	7.8
Jimma	2017	1	-1.4	1.1	4.8	1.3	-16.8	-6.5
Jimma	2017	5.3	-0.7	-0.4	7.1	-6.9	14.7	-8.6
Jimma	2018	12	0.3	1.5	1.3	7.8	8.6	15.5
Jimma	2018	3.3	12	1	5.2	4.3	28.5	39.7
Jimma	2018	13	1.4	2.4	3.1	0.9	4.3	20.7
Jimma	2018	7.7	6.2	1	4.1	4.3	10.4	27.6
Jimma	2018	2.8	2.6	2.7	1.5	31.9	-0.9	-6.9
Jimma	2018	3.9	-0.5	0.6	4.3	19.8	49.2	8.6
Jimma	2018	10.7	-0.4	0.5	1.1	35	25	-12.1
Jimma	2018	2.8	5.3	2.5	-1.2	16.4	9.5	3.5
Jimma	2018	-3	0.2	0.6	1.3	-20.7	-6	3.5
Jimma	2018	3.3	5.8	0.8	0.2	-0.9	17.3	47.4
