# Supplementary material for: Redesigning and validation of fertilizer use in maize for variable plant densities in central rift valley and Jimma in Ethiopia
Source: PLoS One. 2024 Jul 3;19(7):e0304004. doi: 10.1371/journal.pone.0304004 (PMC11221747; doi:10.1371/journal.pone.0304004)
Supplement: S5 File — Ex_K_cmkg refer to exchangeable K (cmole/kg), whereas ext_P_ppm is extractable P (ppm), N_tot_gkg is total nitrogen (g/kg) and OC_perc is orgnic carbon (%). (CSV) [file pone.0304004.s005.csv]

Description
Region: a region in which the experiment was conducted
Farms: A smallholder farmer whohosted the experiment
Nt: total N content of soil
ExY: experimental yield
SamY:sampled yield fromaverage fields
Puse: average phophorus in use by farmers
Nuse: average nitrogen use in maize by farmers
TLU: tropical livestock unit
Dataset creation date: 20/01/2017
Contact: keneni02@yahoo.com
Data citation: Kenea, W., Tesfaye, B., Amsalu,N. 2023. Redesigning and validation of fertilizer use in maize for variable plant densities and farm classes in central rift valley and Jimma in Ethiopia.
Terms of use: Open access under CC BY license (http://creativecommons.org/licenses/by/4.0/)
Farms	region	PH	K (Cmol/kg)	P (ppm)	Nt (g/kg)	OC (%)	Maize_yield
Farm1	CRV	6.5	705.43	7.11	1.28	1.41	3.55
Fram2	CRV	6.2	800.27	10.33	1.43	1.71	3.85
Farm3	CRV	6.22	784.22	6.68	1.6	1.81	3.95
Farm4	CRV	6.48	862.56	5.37	1.2	1.58	3
Fram5	CRV	6.83	805.6	5.59	0.8	0.92	2.8
Farm6	CRV	7.12	879.38	14.9	1.1	1.18	3.5
Farm7	CRV	6.64	809.6	8.44	1.5	1.83	4.8
Fram8	CRV	6.79	730.8	6.48	1.1	1.46	3.9
Farm9	CRV	6.69	788	8.77	1.6	1.95	4.2
Farm10	CRV	7.36	796	11.34	0.8	1.52	1.5
Fram11	CRV	6.73	804	8.9	1.1	1.14	4.7
Farm12	CRV	6.69	788	8.77	1.6	1.95	3.2
Farm1	Jimma	5.24	323.33	5.42	1.3	1.46	5.75
Fram2	Jimma	5.53	654.375	4.19	1.5	1.5	8.5
Farm3	Jimma	5.56	491.62	7.53	1.7	2.358	9.25
Farm4	Jimma	5.39	629.4	6.71	1.4	1.88	11.3
Fram5	Jimma	5.12	241.73	6.52	1.5	1.984	7.5
Farm6	Jimma	5.2	490.68	4.59	1.7	1.88	6.45
Farm7	Jimma	4.85	250	7.1	1	1.6	6.2
Fram8	Jimma	4.85	490.68	4.59	1.8	1.88	5.9
Farm9	Jimma	4.9	320	7	2	1.99	9.3
Farm10	Jimma	4.76	450	6.1	1.5	2	10.1
Fram11	Jimma	5.16	170.28	7.22	2	2.25	8.9
Farm12	Jimma	5.16	445	7.22	2	2.254	6.4
Farm13	Jimma	5	450	6.5	1.3	1.5	6.95
